# Supplementary material for: Upper body rate of force development and maximal strength discriminates performance levels in sport climbing
Source: PLoS One. 2021 Mar 26;16(3):e0249353. doi: 10.1371/journal.pone.0249353 (PMC7997018; doi:10.1371/journal.pone.0249353)
Supplement: S1 Dataset — (XLSX) [file pone.0249353.s001.xlsx]

## Sheet: Ark1
Subj_nr	Age	Height	Body mass	Climb_exp	IRCRA_RP	Level	RFD_50ms1	RFD_50ms2	RFD_50ms3	MEAN	STD	CV	RFD_100ms1	RFD_100ms2	RFD_100ms3	MEAN	STD	CV	RFD_150ms1	RFD_150ms2	RFD_150ms3	MEAN	STD	CV	RFD_200ms1	RFD_200ms2	RFD_200ms3	MEAN	STD	CV	RFD_250ms1	RFD_250ms2	RFD_250ms3	MEAN	STD	CV	RFD_25pros1	RFD_25pros2	RFD_25pros3	MEAN	STD	CV	RFD_50pros1	RFD_50pros2	RFD_50pros3	MEAN	STD	CV	RFD_75pros1
1	32	169	54.5	4	21	2	640	960	720	773.333	166.533	21.5345	990	570	930	830	227.156	27.3682	1020	1100	980	1033.33	61.101	5.913	995	990	990	991.667	2.88675	0.291101	988	1072	996	1018.67	46.3609	4.55114	898.462	1239.26	701.754	946.493	271.955	28.7329	1027.69	1165.64	894.737	1029.36	135.461	13.1598	996.923
2	22	186	73.4	1.5	19	2		400	440	420	28.2843	6.73435		580	440	510	98.9949	19.4108		473.333	413.333	443.333	42.4264	9.56987		435	405	420	21.2132	5.05076		440	388	414	36.7696	8.88153		533.333	417.647	475.49	81.8025	17.2038		430.108	376.471	403.289	37.927	9.40443
3	26	175	61.5	4	16	1	300	500	340	380	105.83	27.85	490	750	610	616.667	130.128	21.1019	773.333	953.333	1000	908.889	119.691	13.1689	970	1085	1400	1151.67	222.617	19.33	924	1016	1424	1121.33	266.123	23.7327	352	576	416	448	115.378	25.7539	624	864	800	762.667	124.279	16.2954	954.667
4	27	173	71.5	5	15	1	480	560	440	493.333	61.101	12.3853	790	770	590	716.667	110.151	15.37	993.333	986.667	773.333	917.778	125.137	13.6348	1145	1150	985	1093.33	93.8527	8.58409	1224	1264	1176	1221.33	44.0606	3.60758	696.774	690.909	561.194	649.626	76.6403	11.7976	1006.45	1042.42	865.672	971.516	93.4117	9.61505	1225.81
5	25	186	70.4	4	21	2	580		400	490	127.279	25.9754	780		720	750	42.4264	5.65685	1006.67		1146.67	1076.67	98.9949	9.19458	1260		1630	1445	261.63	18.1058	1420		1924	1672	356.382	21.3147	790.588		587.5	689.044	143.605	20.8412	1350.59		1243.75	1297.17	75.546	5.82392	1411.76
6	32	175	64	7	21	2	380	900	780	686.667	272.274	39.6516	650	1020	1140	936.667	255.408	27.2678	1113.33	860	1433.33	1135.56	287.312	25.3014	1560	780	1485	1275	430.32	33.7506	1624	884	1356	1288	374.657	29.0883	415.385	1009.09	930.909	785.128	322.585	41.0869	915.385	809.091	1410.91	1045.13	321.203	30.7334	1528.21
7	26	167	60	5	21	2	460	960	680	700	250.599	35.7999	780	1250	1050	1026.67	235.867	22.9741	1073.33	1480	1173.33	1242.22	211.905	17.0585	1320	1580	1295	1398.33	157.824	11.2866	1376	1500	1336	1404	85.5102	6.09047	561.404	1096.3	894.915	850.872	270.153	31.7501	1066.67	1422.22	1193.22	1227.37	180.221	14.6835	1352.05
8	29	172	69	5	18	2	1460	1180	1740	1460	280	19.1781	2230	2220	2730	2393.33	291.605	12.184	2593.33	1666.67	2840	2366.67	618.636	26.1396	2705	1545	2385	2211.67	599.11	27.0886							1669.57	2630.51	2256	2185.36	484.351	22.1635	2417.39	1694.92	2872	2328.1	593.6	25.4972	2701.45
9	26	181	70	3.5	19	2	900	320	420	546.667	310.054	56.7172	1290	440	650	793.333	442.757	55.8096	1700	706.667	980	1128.89	513.131	45.4545	1730	1035	1235	1333.33	357.783	26.8337							970.213	416	567.742	651.318	286.403	43.9728	1531.91	992	1019.35	1181.09	304.131	25.75	1724.82
10	28	177	62.8	8	15	1	360	400	260	340	72.111	21.2091	540	570	340	483.333	125.033	25.869	746.667	846.667	493.333	695.556	182.127	26.1844	885	1090	705	893.333	192.635	21.5636	960	1204	776	980	214.7	21.9081	489.552	498.551	288.525	425.543	118.746	27.9047	817.91	991.304	491.803	767.006	253.611	33.0651	955.224
11	24	186	68.3	6	25	3	1360	1400		1380	28.2843	2.04958	2090	2230		2160	98.9949	4.5831	2786.67	2860		2823.33	51.8545	1.83664	2615	2860		2737.5	173.241	6.32844							1469.77	1506.98		1488.37	26.3109	1.76777	2306.98	2455.81		2381.4	105.244	4.41942	2803.1
12	36	177	75	16	24	3	1540	1780	1800	1706.67	144.684	8.47755	2580	2920	3200	2900	310.483	10.7063	3380	3426.67	3373.33	3393.33	29.0593	0.856365													1540	1482.35	1450	1490.78	45.5886	3.05802	2580	2588.24	2737.5	2635.25	88.651	3.36405	3380
13	28	182	80.5	10	18	2	360	600	440	466.667	122.202	26.1861	620	750	550	640	101.489	15.8576	860	840	740	813.333	64.291	7.90463	1025	915	940	960	57.6628	6.00654	1012	964	992	989.333	24.1109	2.43708	457.143	711.111	480	549.418	140.496	25.5718	814.286	876.19	740	810.159	68.189	8.41674	1038.1
14	25	184	80	1.5	19	2	520	700	540	586.667	98.6577	16.8166	650	960	680	763.333	170.978	22.3988	840	1166.67	880	962.222	178.18	18.5176	1100	1345	1140	1195	131.434	10.9987	1200	1404	1216	1273.33	113.443	8.90914	609.524	868.966	603.279	693.923	151.624	21.8502	907.937	1144.83	918.033	990.266	133.95	13.5266	1193.65
15	18	183	69	4	19	2	800	460	340	533.333	238.607	44.7388	950	640	420	670	266.271	39.7419	1246.67	813.333	473.333	844.444	387.604	45.9005	1285	905	515	901.667	385.011	42.6999	1192	904	592	896	300.08	33.4911	800	568.116	420.513	596.21	191.297	32.0855	1207.84	852.174	507.692	855.903	350.09	40.903	1270.59
17	36	189	83.5	17	25	3	600	780	740	706.667	94.5163	13.3749	1250	1600	1350	1400	180.278	12.877	1766.67	1986.67	1820	1857.78	114.762	6.17739	1930	1970	2000	1966.67	35.1188	1.7857	1836	1824	1884	1848	31.749	1.71802	1194.67	1426.67	954.386	1191.91	236.152	19.813	1946.67	1980	1810.53	1912.4	89.7837	4.69482	1696
18	29	177	70	9	20	2	520	460	460	480	34.641	7.21688	850	840	760	816.667	49.3288	6.04026	1400	1580	1446.67	1475.56	93.4127	6.33068	1890	2235	1955	2026.67	183.326	9.04568							703.448	544	510.638	586.029	103.047	17.584	1337.93	1160	1004.26	1167.4	166.961	14.302	1935.63
20	34	183	86.8	12	21	2	240	460		350	155.563	44.4467	310	660		485	247.487	51.0283	360	640		500	197.99	39.598	440	570		505	91.9239	18.2027	556	548		552	5.65685	1.02479	341.748	676.289		509.018	236.556	46.4731	590.291	544.33		567.311	32.4996	5.72871	781.877
21	24	188	77.9	5	17	1	360	320		340	28.2843	8.3189	480	370		425	77.7817	18.3016	753.333	500		626.667	179.134	28.5852	1000	785		892.5	152.028	17.0339							406.349	346.269		376.309	42.4834	11.2895	819.048	591.045		705.046	161.222	22.8669	1062.43
22	28	193	80.8	5	21	2	360	1100	1200	886.667	458.839	51.7488	460	1290	1130	960	440.341	45.8688	773.333	1406.67	933.333	1037.78	329.332	31.7343	1030	1580	880	1163.33	368.556	31.681	1224	1580	1072	1292	260.737	20.1809	434.286	1169.23	1139.73	914.414	416.065	45.5007	902.857	1353.85	843.836	1033.51	278.982	26.9936	1264.76
23	18	183	70	5	23	3	860	1120	860	946.667	150.111	15.8568	1470	1680	1470	1540	121.244	7.87296	2106.67	2386.67	2106.67	2200	161.658	7.34809	2290	2360	2290	2313.33	40.4145	1.74703							1019.61	1238.1	973.913	1077.21	141.195	13.1076	1921.57	1914.29	1686.96	1840.94	133.401	7.24635	2284.97
24	30	181	72.1	16	25	3	880	1200	1620	1233.33	371.124	30.0912	1250	1400	1600	1416.67	175.594	12.3949	1713.33	1873.33	2000	1862.22	143.656	7.71422	2045	2160	2235	2146.67	95.6992	4.45804	1992	2080	2048	2040	44.5421	2.18344	1003.92	1140.74	1546.88	1230.51	282.389	22.9489	1552.94	1555.56	1726.56	1611.69	99.4942	6.1733	1992.16
25	30	183	80	14	22	2	180	460	360	333.333	141.892	42.5676	260	500	370	376.667	120.139	31.8953	393.333	520	433.333	448.889	64.7502	14.4246	615	670	575	620	47.697	7.69306	736	852	656	748	98.5495	13.1751	266.667	501.333	377.011	381.67	117.403	30.7602	647.619	629.333	606.897	627.95	20.3965	3.24811	838.095
28	25	182	73	4	21	2	160	360		260	141.421	54.3928	230	460		345	162.635	47.1405	373.333	480		426.667	75.4247	17.6777	555	540		547.5	10.6066	1.93728	708	560		634	104.652	16.5066	208.219	486.957		347.588	197.097	56.7042	509.589	578.261		543.925	48.5583	8.92739	767.123
29	16	171	62	3	24	3		1660	1220	1440	311.127	21.606		2450	1750	2100	494.975	23.5702		3580	2266.67	2923.33	928.667	31.7674		3830	2910	3370	650.538	19.3038								1660	1289.8	1474.9	261.774	17.7486		2450	1926.53	2188.27	370.149	16.9152
30	31	180	79	14	28	3	1300	5500	5420	4073.33	2402.11	58.9716	3270	6020	6050	5113.33	1596.44	31.2212	4206.67	4933.33	4920	4686.67	415.746	8.87082													1120	4636.94	5105.26	3620.74	2178.32	60.1624	2133.33	7872.61	8184.21	6063.39	3407.09	56.1912	4000
31	28	178	73	3	15	1	160	440	900	500	373.631	74.7262	190	710	750	550	312.41	56.8018	213.333	1180	846.667	746.667	491.031	65.763	275	1690	1070	1011.67	709.301	70.1122	448	1676	1212	1112	620.077	55.7624	195.556	528	926.316	549.957	365.875	66.5278	400	912	828.07	713.357	274.6	38.4941	586.667
32	24	177	80	2	14	1	340	300	300	313.333	23.094	7.37043	510	340	390	413.333	87.3689	21.1376	660	466.667	446.667	524.444	117.82	22.4656	830	605	730	721.667	112.731	15.621	1000	788	1000	929.333	122.398	13.1705	451.613	326.761	196.721	325.032	127.455	39.213	677.419	552.113	544.262	591.265	74.7152	12.6365	972.043
33	39	170	77	12	21	2	520	360	640	506.667	140.475	27.7254	790	550	950	763.333	201.329	26.375	1140	840	1626.67	1202.22	397.007	33.0228	1525	1165	2265	1651.67	560.833	33.9556	1704	1396	2296	1798.67	457.407	25.4303	622.222	495.238	690.196	602.552	98.9562	16.4229	1029.63	920.635	1341.18	1097.15	218.249	19.8924	1575.31
34	29	181	58	6	22	2	720	620	400	580	163.707	28.2254	1230	1020	560	936.667	342.685	36.5856	2020	1453.33	846.667	1440	586.78	40.7486	2280	1695	945	1640	669.197	40.8047							763.636	827.586	518.31	703.177	163.262	23.2177	1372.73	1413.79	946.479	1244.33	258.765	20.7955	2187.88
36	39	181	76.5	20	24	3	1000		820	910	127.279	13.9867	1660		1520	1590	98.9949	6.2261	2426.67		1853.33	2140	405.408	18.9443	2895		1860	2377.5	731.856	30.7826	2792		2052	2422	523.259	21.6044	1375		1066.67	1220.83	218.025	17.8587	2568.75		1819.61	2194.18	529.723	24.1422	2845.83
37	16	174	61	8	24	3	560	620	1080	753.333	284.488	37.7639	970	1070	1420	1153.33	236.291	20.4876	1800	1946.67	1900	1882.22	74.9321	3.98104	2380	2445	2345	2390	50.7445	2.1232							633.333	697.872	1126.53	819.245	268.066	32.7211	1258.33	1404.26	1673.47	1445.35	210.597	14.5707	2255.56
40	33	176	68	19	28	3	680	2640	1920	1746.67	991.43	56.7613	1050	2430	2590	2023.33	846.719	41.8477	1260	2026.67	2146.67	1811.11	481.033	26.5601	1250	1790	1725	1588.33	294.802	18.5605	1412	1864	1652	1642.67	226.144	13.7669	1021.05	2473.68	2565.22	2019.98	866.31	42.887	1257.89	1815.79	1660.87	1578.18	287.992	18.2483	1610.53
41	30	184	75	10	17	1	780	860	760	800	52.915	6.61438	1190	1500	1370	1353.33	155.671	11.5028	1520	2120	2293.33	1977.78	405.81	20.5185	1685	2385	2600	2223.33	478.444	21.5192							890.566	1072	800	920.855	138.507	15.0411	1464.15	1832	1572.73	1622.96	188.999	11.6453	1695.6
42	47	174	68	7	22	2	1420	720	980	1040	353.836	34.0227	1890	1140	1810	1613.33	411.866	25.5289	2020	1400	2113.33	1844.44	387.719	21.0209	1975	1530	2120	1875	307.449	16.3973	1744	1512	1912	1722.67	200.852	11.6593	1615.38	979.31	1344	1312.9	319.176	24.3108	1992.31	1386.21	2008	1795.5	354.549	19.7465	1989.74
43	35	176	76	2	15	1	160	240	140	180	52.915	29.3972	190	270	170	210	52.915	25.1976	240	273.333	193.333	235.556	40.1848	17.0596	270	335	255	286.667	42.5245	14.8341	288	396	340	341.333	54.0123	15.8239	194.872	269.767	168.317	210.985	52.6098	24.9353	266.667	358.14	252.475	292.427	57.3493	19.6115	307.692
44	23	175	68	5	19	2	820	480	600	633.333	172.434	27.2264	1150	650	830	876.667	253.246	28.8873	1586.67	933.333	1213.33	1244.44	327.776	26.3391	1885	1130	1610	1541.67	382.11	24.7855	1848	1192	1756	1598.67	355.175	22.217	876.923	514.286	705.085	698.765	181.401	25.9603	1407.69	885.714	1233.9	1175.77	265.8	22.6065	1871.79
46	24	169	68	3	17	1	720	880	440	680	222.711	32.7516	1200	1360	1070	1210	145.258	12.0048	1800	1960	1833.33	1864.44	84.4152	4.52763	1875	2325	2320	2173.33	258.376	11.8885							1090.91	1024	656	923.636	234.182	25.3543	1563.64	1672	1432	1555.88	120.188	7.72476	1848.48
47	19	186	71	7	25	3	740	660	580	660	80	12.1212	830	820	740	796.667	49.3288	6.1919	993.333	926.667	980	966.667	35.2767	3.64931	1265	1000	1215	1160	140.801	12.138	1420	1036	1288	1248	195.1	15.633	773.77	776.471	703.03	751.09	41.6432	5.54437	1036.07	958.824	1054.55	1016.48	50.7782	4.9955	1390.16
48	25	173	69	3	23	1	680	800	280	586.667	272.274	46.4104	1080	1120	310	836.667	456.545	54.5671	1393.33	1306.67	413.333	1037.78	542.518	52.2769	1495	1380	570	1148.33	504.141	43.902	1512	1380	788	1226.67	385.587	31.4337	858.182	944.262	300	700.815	349.774	49.9096	1367.27	1337.7	494.444	1066.47	495.613	46.4721	1488.48
49	24	186	89	6	16	1		640	1000	820	254.558	31.0437		950	1250	1100	212.132	19.2847		1493.33	1166.67	1330	230.988	17.3675		1815	1230	1522.5	413.657	27.1696		1768	1056	1412	503.46	35.6558		800	1466.67	1133.33	471.405	41.5945		1535.48	1160	1347.74	265.507	19.7002
51	32	182	70	20	26	3		120	500	310	268.701	86.6776		250	530	390	197.99	50.7666		426.667	566.667	496.667	98.9949	19.9319		560	605	582.5	31.8198	5.46263		644	648	646	2.82843	0.437837		1180	1436.36	1308.18	181.276	13.8571		2750	2800	2775	35.3553	1.27407
52	37	170	72	8	19	2	420	1180	1320	973.333	484.286	49.7555	640	2750	2530	1973.33	1159.93	58.7801	933.333	4593.33	3673.33	3066.67	1903.93	62.0845	1450	4390	3770	3203.33	1549.75	48.3794							800	786.667	776.978	787.882	11.5588	1.46707	1118.52	1186.67	1158.27	1154.49	34.2316	2.96509	1679.01
53	33	184	75.5	11	24	3		680	660	670	14.1421	2.11077		880	920	900	28.2843	3.1427		1180	1226.67	1203.33	32.9983	2.74224		1505	1625	1565	84.8528	5.42191		1636	1764	1700	90.5097	5.3241		1038.6	841.379	939.988	139.454	14.8357		1628.07	1379.31	1503.69	175.9	11.6979
54	43	174	76	25	21	2	580	820	800	733.333	133.167	18.1591	930	1380	950	1086.67	254.231	23.3955	1493.33	1633.33	1326.67	1484.44	153.526	10.3424	2145	1660	1660	1821.67	280.015	15.3714	2480	1556	1792	1942.67	480.072	24.712	856.14	1120	1123.81	1033.32	153.451	14.8503	1157.89	1670	1495.24	1441.04	260.318	18.0646	1113.45
56	25	179	69.4	4	17	1	1740	620	700	1020	624.82	61.2569	2090	1090	1360	1513.33	517.333	34.185	2366.67	1313.33	1573.33	1751.11	548.709	31.3349	2570	1270	1535	1791.67	686.956	38.3417	2424	1272	1360	1685.33	641.216	38.0468	227.586	516.129	440.58	394.765	149.628	37.903	324.138	658.065	718.841	567.014	212.521	37.4807	542.529
57	31	187	76.4	7	21	2	260	420	360	346.667	80.829	23.3161	230	550	490	423.333	170.098	40.1806	233.333	646.667	646.667	508.889	238.638	46.894	245	750	765	586.667	295.987	50.4523	280	748	864	630.667	309.175	49.0236	1264	608	465.116	779.039	426.022	54.6856	1712	896	627.907	1078.64	564.651	52.3487	1637.33
58	25	169	75.9	5	24	3	240	440	380	353.333	102.632	29.0468	280	610	440	443.333	165.025	37.2237	760	780	520	686.667	144.684	21.0704	1000	910	605	838.333	207.023	24.6945	892	948	644	828	161.79	19.5399	2472.73	2552.38	1912.2	2312.43	348.898	15.0879	3672.73	3828.57	2663.41	3388.24	632.533	18.6685	3846.46
59	23	184	88	2	14	1	2780	2220	1960	2320	419.047	18.0624	3760	3750	2720	3410	597.578	17.5243	3566.67	3973.33	3453.33	3664.44	273.442	7.46202													363.636	232.836	276.923	291.132	66.5478	22.8583	350	283.582	317.949	317.177	33.2157	10.4723	303.03
60	26	279	78	3	15	1	340	220	200	253.333	75.7188	29.889	340	220	280	280	60	21.4286	366.667	233.333	280	293.333	67.6593	23.0657	345	255	325	308.333	47.2582	15.327	344	264	384	330.667	61.101	18.4781	496.552	533.333	350.685	460.19	96.6009	20.9915	717.241	617.544	405.479	580.088	159.22	27.4476	723.372
61	23	173	59.7	2	13	1	380	420		400	28.2843	7.07107	480	590		535	77.7817	14.5386	580	613.333		596.667	23.5702	3.95032	685	635		660	35.3553	5.35687	736	572		654	115.966	17.7317	876.19	1047.62		961.905	121.218	12.6019	1457.14	1638.1		1547.62	127.953	8.26771	1873.02
63	25	182	66.3	2	19	2	880	940	220	680	399.5	58.75	1510	1560	270	1113.33	730.776	65.6385	1926.67	2040	286.667	1417.78	981.209	69.2075	1785	1930	245	1320	933.796	70.7421							1002.74	450	533.333	662.024	297.996	45.0128	684.932	633.333	683.871	667.379	29.4888	4.41861	522.374
64	29	185	72.6	5	15	1	460	700	640	600	124.9	20.8167	730	880	860	823.333	81.4453	9.89214	1053.33	1213.33	1040	1102.22	96.4557	8.75102	1475	1495	1115	1361.67	213.854	15.7053	1624	1644	1252	1506.67	220.774	14.6532	659.459	787.097	800	748.852	77.6846	10.3738	1351.35	1245.16	1098.67	1231.73	126.877	10.3007	1610.81
65	24	180	76.2	4	15	1	380	800	780	653.333	236.925	36.264	520	1110	1160	930	355.949	38.2741	720	1513.33	1813.33	1348.89	564.912	41.8798	955	1735	2465	1718.33	755.138	43.946	1080	1696	2840	1872	893.102	47.7085	580.22	1044.44	900	841.555	237.567	28.2295	1024.18	1727.78	1671.43	1474.46	390.975	26.5165	1081.32
66	23	172	76	5	24	3	900	720	840	820	91.6515	11.177	1550	1290	1550	1463.33	150.111	10.2582	2066.67	1806.67	2273.33	2048.89	233.841	11.4131	2035	2020	2610	2221.67	336.39	15.1413							895.238	683.333	818.182	798.918	107.258	13.4254	1495.24	1108.33	1436.36	1346.65	208.473	15.4809	1987.3
67	24	189	84.2	4	18	2	580	660	700	646.667	61.101	9.44861	960	950	1060	990	60.8276	6.1442	1453.33	1380	1706.67	1513.33	171.399	11.326	1875	1795	2305	1991.67	274.287	13.7717	1856	1800	2300	1985.33	273.944	13.7984	725.926	709.434	752.941	729.434	21.9647	3.0112	1296.3	1169.81	1356.86	1274.32	95.4419	7.48962	1851.85
68	25	176	75	3	18	2	600	480	500	526.667	64.291	12.2072	940	850	780	856.667	80.2081	9.36281	1253.33	1340	1206.67	1266.67	67.6593	5.34152	1400	1625	1410	1478.33	127.115	8.59856	1264	1476	1328	1356	108.738	8.01904	672	576	512	586.667	80.5316	13.727	1088	1096	984	1056	62.482	5.91686	1413.33
[truncated: 17 more columns]
